# Supplementary material for: Supernatants from Water Extraction—Ethanol Precipitation of Fagopyrum tararicum Seeds Enhance T2DM Management in Mice by Regulating Intestinal Microbial Communities
Source: Foods. 2026 Jan 2;15(1):143. doi: 10.3390/foods15010143 (PMC12785855; doi:10.3390/foods15010143)
Supplement: Supplementary file 1 [file foods-15-00143-s001.zip]

Archive with 1 entries (1 files):
- foods-4023767-supplementary.pdf
